# Supplementary material for: EEG individual power profiles correlate with tension along spine in horses
Source: PLoS One. 2020 Dec 14;15(12):e0243970. doi: 10.1371/journal.pone.0243970 (PMC7735639; doi:10.1371/journal.pone.0243970)
Supplement: S1 File — (XLSX) [file pone.0243970.s001.xlsx]

## Sheet: Population
Individual	Population	Sex	Age
S1	RECREATIONAL	stallion	4
S2	RECREATIONAL	stallion	3
G1	RECREATIONAL	gelding	5
G2	RECREATIONAL	gelging	16
G3	RECREATIONAL	gelding	12
G4	RECREATIONAL	gelding	21
M1	RECREATIONAL	mare	19
M2	RECREATIONAL	mare	12
M3	RECREATIONAL	mare	15
G5	RIDING	gelding	9
G6	RIDING	gelding	14
G7	RIDING	gelding	11
G8	RIDING	gelding	11
G9	RIDING	gelding	9
M4	RIDING	mare	14
M5	RIDING	mare	12
M6	RIDING	mare	10
M7	RIDING	mare	12

## Sheet: EEG
Individu	Population	Hemisphere	EEG wave type	Median proportion
G1	RECREATIONAL	LH	delta	14.5503
G1	RECREATIONAL	LH	theta	36.7905
G1	RECREATIONAL	LH	alpha	9.78158
G1	RECREATIONAL	LH	beta	24.1386
G1	RECREATIONAL	LH	gamma	12.7671
G1	RECREATIONAL	RH	delta	19.1832
G1	RECREATIONAL	RH	theta	40.0804
G1	RECREATIONAL	RH	alpha	12.0977
G1	RECREATIONAL	RH	beta	20.3286
G1	RECREATIONAL	RH	gamma	7.50507
S1	RECREATIONAL	LH	delta	14.0062
S1	RECREATIONAL	LH	theta	31.2684
S1	RECREATIONAL	LH	alpha	12.8191
S1	RECREATIONAL	LH	beta	24.7545
S1	RECREATIONAL	LH	gamma	10.9939
S1	RECREATIONAL	RH	delta	NA
S1	RECREATIONAL	RH	theta	NA
S1	RECREATIONAL	RH	alpha	NA
S1	RECREATIONAL	RH	beta	NA
S1	RECREATIONAL	RH	gamma	NA
S2	RECREATIONAL	LH	delta	28.5377
S2	RECREATIONAL	LH	theta	31.7004
S2	RECREATIONAL	LH	alpha	10.6412
S2	RECREATIONAL	LH	beta	17.8165
S2	RECREATIONAL	LH	gamma	10.2567
S2	RECREATIONAL	RH	delta	14.305
S2	RECREATIONAL	RH	theta	33.5214
S2	RECREATIONAL	RH	alpha	17.6823
S2	RECREATIONAL	RH	beta	22.9085
S2	RECREATIONAL	RH	gamma	10.6511
G4	RECREATIONAL	LH	delta	2.11603
G4	RECREATIONAL	LH	theta	25.9662
G4	RECREATIONAL	LH	alpha	19.3327
G4	RECREATIONAL	LH	beta	34.7516
G4	RECREATIONAL	LH	gamma	11.972
G4	RECREATIONAL	RH	delta	2.61234
G4	RECREATIONAL	RH	theta	32.9386
G4	RECREATIONAL	RH	alpha	20.4595
G4	RECREATIONAL	RH	beta	29.1537
G4	RECREATIONAL	RH	gamma	11.8487
M1	RECREATIONAL	LH	delta	0.179321
M1	RECREATIONAL	LH	theta	28.7807
M1	RECREATIONAL	LH	alpha	9.17056
M1	RECREATIONAL	LH	beta	29.2844
M1	RECREATIONAL	LH	gamma	27.6918
M1	RECREATIONAL	RH	delta	1.00068
M1	RECREATIONAL	RH	theta	67.1445
M1	RECREATIONAL	RH	alpha	13.9022
M1	RECREATIONAL	RH	beta	8.05414
M1	RECREATIONAL	RH	gamma	5.31282
G2	RECREATIONAL	LH	delta	NA
G2	RECREATIONAL	LH	theta	NA
G2	RECREATIONAL	LH	alpha	NA
G2	RECREATIONAL	LH	beta	NA
G2	RECREATIONAL	LH	gamma	NA
G2	RECREATIONAL	RH	delta	NA
G2	RECREATIONAL	RH	theta	NA
G2	RECREATIONAL	RH	alpha	NA
G2	RECREATIONAL	RH	beta	NA
G2	RECREATIONAL	RH	gamma	NA
M3	RECREATIONAL	LH	delta	0.276258
M3	RECREATIONAL	LH	theta	24.7805
M3	RECREATIONAL	LH	alpha	9.50474
M3	RECREATIONAL	LH	beta	32.2985
M3	RECREATIONAL	LH	gamma	26.2841
M3	RECREATIONAL	RH	delta	0.115973
M3	RECREATIONAL	RH	theta	17.524
M3	RECREATIONAL	RH	alpha	8.88473
M3	RECREATIONAL	RH	beta	39.6072
M3	RECREATIONAL	RH	gamma	29.6747
G3	RECREATIONAL	LH	delta	9.06177
G3	RECREATIONAL	LH	theta	59.1722
G3	RECREATIONAL	LH	alpha	11.9181
G3	RECREATIONAL	LH	beta	10.6608
G3	RECREATIONAL	LH	gamma	3.71765
G3	RECREATIONAL	RH	delta	0.474952
G3	RECREATIONAL	RH	theta	62.4973
G3	RECREATIONAL	RH	alpha	7.2069
G3	RECREATIONAL	RH	beta	14.5606
G3	RECREATIONAL	RH	gamma	12.4232
M2	RECREATIONAL	LH	delta	13.8611
M2	RECREATIONAL	LH	theta	31.7879
M2	RECREATIONAL	LH	alpha	14.1338
M2	RECREATIONAL	LH	beta	25.2041
M2	RECREATIONAL	LH	gamma	11.0891
M2	RECREATIONAL	RH	delta	27.0983
M2	RECREATIONAL	RH	theta	38.5921
M2	RECREATIONAL	RH	alpha	8.99282
M2	RECREATIONAL	RH	beta	17.3457
M2	RECREATIONAL	RH	gamma	7.45354
G5	RIDING	LH	delta	0.86156
G5	RIDING	LH	theta	18.3516
G5	RIDING	LH	alpha	11.0249
G5	RIDING	LH	beta	19.0102
G5	RIDING	LH	gamma	26.0744
G5	RIDING	RH	delta	0.208701
G5	RIDING	RH	theta	20.2736
G5	RIDING	RH	alpha	7.30987
G5	RIDING	RH	beta	26.9137
G5	RIDING	RH	gamma	30.6385
M4	RIDING	LH	delta	0.16088
M4	RIDING	LH	theta	8.13429
M4	RIDING	LH	alpha	5.37008
M4	RIDING	LH	beta	37.4291
M4	RIDING	LH	gamma	39.2824
M4	RIDING	RH	delta	1.06929
M4	RIDING	RH	theta	34.2942
M4	RIDING	RH	alpha	8.56138
M4	RIDING	RH	beta	26.4925
M4	RIDING	RH	gamma	27.954
M7	RIDING	LH	delta	0.18762
M7	RIDING	LH	theta	17.5993
M7	RIDING	LH	alpha	4.52614
M7	RIDING	LH	beta	27.0899
M7	RIDING	LH	gamma	43.9061
M7	RIDING	RH	delta	0.263543
M7	RIDING	RH	theta	31.433
M7	RIDING	RH	alpha	8.49809
M7	RIDING	RH	beta	27.87
M7	RIDING	RH	gamma	20.6863
G8	RIDING	LH	delta	0.143985
G8	RIDING	LH	theta	18.649
G8	RIDING	LH	alpha	9.36656
G8	RIDING	LH	beta	32.4027
G8	RIDING	LH	gamma	35.3646
G8	RIDING	RH	delta	0.377269
G8	RIDING	RH	theta	44.8741
G8	RIDING	RH	alpha	15.6781
G8	RIDING	RH	beta	21.2902
G8	RIDING	RH	gamma	10.6788
M6	RIDING	LH	delta	0.945379
M6	RIDING	LH	theta	4.63132
M6	RIDING	LH	alpha	2.65368
M6	RIDING	LH	beta	52.6977
M6	RIDING	LH	gamma	34.489
M6	RIDING	RH	delta	1.15208
M6	RIDING	RH	theta	6.74726
M6	RIDING	RH	alpha	3.42811
M6	RIDING	RH	beta	33.9044
M6	RIDING	RH	gamma	40.7306
M5	RIDING	LH	delta	0.031792
M5	RIDING	LH	theta	4.2811
M5	RIDING	LH	alpha	5.24414
M5	RIDING	LH	beta	40.9491
M5	RIDING	LH	gamma	46.0233
M5	RIDING	RH	delta	0.308763
M5	RIDING	RH	theta	46.3779
M5	RIDING	RH	alpha	10.5304
M5	RIDING	RH	beta	24.813
M5	RIDING	RH	gamma	14.8486
G6	RIDING	LH	delta	8.18161
G6	RIDING	LH	theta	14.4219
G6	RIDING	LH	alpha	6.732
G6	RIDING	LH	beta	45.0775
G6	RIDING	LH	gamma	23.6572
G6	RIDING	RH	delta	4.31252
G6	RIDING	RH	theta	11.7607
G6	RIDING	RH	alpha	5.6691
G6	RIDING	RH	beta	44.0569
G6	RIDING	RH	gamma	33.7039
G7	RIDING	LH	delta	16.4245
G7	RIDING	LH	theta	27.3451
G7	RIDING	LH	alpha	8.64844
G7	RIDING	LH	beta	31.7819
G7	RIDING	LH	gamma	16.1687
G7	RIDING	RH	delta	4.06578
G7	RIDING	RH	theta	20.8372
G7	RIDING	RH	alpha	10.1791
G7	RIDING	RH	beta	37.5294
G7	RIDING	RH	gamma	28.0861
G9	RIDING	LH	delta	4.15374
G9	RIDING	LH	theta	17.054
G9	RIDING	LH	alpha	13.417
G9	RIDING	LH	beta	41.2823
G9	RIDING	LH	gamma	23.8693
G9	RIDING	RH	delta	2.5924
G9	RIDING	RH	theta	10.2877
G9	RIDING	RH	alpha	11.216
G9	RIDING	RH	beta	44.4223
G9	RIDING	RH	gamma	30.7689

## Sheet: sEMG
Individu	Population	sEMG value along the spine (median)	sEMG value along the spine (min)	sEMG value along the spine (max)	sEMG median value of asymetry	Number of vertebral sites were both sides are >10	Number of vertebral sites <1
S1	RECREATIONAL	1.30522	0.914607	4.09668	0.323923	0	8
S2	RECREATIONAL	2.14361	1.02893	17.1679	1.08609	1	3
G3	RECREATIONAL	1.77205	1.14326	23.8369	1.30522	0	4
G4	RECREATIONAL	4.23958	1.37191	19.6259	2.93436	0	0
M1	RECREATIONAL	1.82921	0.857444	5.25899	1.3338	0	2
M2	RECREATIONAL	3.10585	1.0861	18.3874	3.38214	0	1
M3	RECREATIONAL	2.20077	0.97177	29.2865	1.55293	0	1
G6	RIDING	10.7562	1.25758	62.46	9.26039	4	0
G8	RIDING	4.04904	1.00988	15.6055	4.61114	0	0
G9	RIDING	4.90648	1.18137	83.5913	3.58221	0	0
M4	RIDING	7.25969	1.56245	238.103	4.86838	3	0
M6	RIDING	9.93682	1.27664	174.576	8.24099	4	0
M7	RIDING	11.0896	1.42907	33.0783	8.46011	2	0

## Sheet: neck shape
Individual	Population	Neck shape
S1	RECREATIONAL	round
S2	RECREATIONAL	flat
G1	RECREATIONAL	round
G2	RECREATIONAL	round
G3	RECREATIONAL	round
G4	RECREATIONAL	flat
M1	RECREATIONAL	round
M2	RECREATIONAL	round
M3	RECREATIONAL	flat
G5	RIDING	round
G6	RIDING	flat
G7	RIDING	round
G8	RIDING	flat
G9	RIDING	flat
M4	RIDING	hollow
M5	RIDING	flat
M6	RIDING	flat
M7	RIDING	round

## Sheet: SB-ARB
Individual	Population	Total number of stereotypic behaviours per hour	oral stereotypies	motor stereotypies
S1	RECREATIONAL	0	0	0
S2	RECREATIONAL	0	0	0
G1	RECREATIONAL	0	0	0
G2	RECREATIONAL	0	0	0
G3	RECREATIONAL	0	0	0
G4	RECREATIONAL	0	0	0
M1	RECREATIONAL	0	0	0
M2	RECREATIONAL	0	0	0
M3	RECREATIONAL	0	0	0
G5	RIDING	10	0	10
G6	RIDING	25	6	19
G7	RIDING	8	0	8
G8	RIDING	19	19	0
G9	RIDING	2	1	1
M4	RIDING	10	0	10
M5	RIDING	8	0	8
M6	RIDING	0	0	0
M7	RIDING	0	0	0
